# Supplementary material for: Complementary Effect of an Educational Website for Children and Adolescents with Primary Headaches in Tertiary Care: A Randomized Controlled Trial
Source: Children (Basel). 2025 May 30;12(6):716. doi: 10.3390/children12060716 (PMC12190991; doi:10.3390/children12060716)
Supplement: Supplementary file 1 [file children-12-00716-s001.zip]

Archive with 4 entries (4 files):
- S4 Results of Multi Level Model Time x Group x Migraine 20250424.pdf
- S3 Multi level model PP_20250424.pdf
- S2 Post-hoc-tests of multilevel models-MICE ITT-20250424.pdf
- S1 Used R Packages.pdf
